# Supplementary material for: Crystal structure reinvestigation of silver(I) fluoride, AgF
Source: IUCrdata. 2023 Jan 24;8(Pt 1):x230018. doi: 10.1107/S2414314623000184 (PMC9912324; doi:10.1107/S2414314623000184)
Supplement: Supplementary file 1 [file x-08-x230018-sup1.cif]

##############################################################################
#                                                                            #
# This CIF contains the data for a data article accepted for                 #
# publication in IUCrData. It conforms to the requirements of                #
# Notes for Authors for IUCrData, and has been                               #
# peer reviewed under the auspices of IUCrData.                              #
#                                                                            #
# Full details of the Crystallographic Information File format               #
# are given in the paper "The Crystallographic Information File (CIF):       #
# a New Standard Archive File for Crystallography" by S. R. Hall, F. H.      #
# Allen and I. D. Brown [Acta Cryst. (1991), A47, 655-685].                  #
#                                                                            #
# The current version of the core CIF dictionary is obtainable from          #
# ftp://ftp.iucr.org/pub/cif_core.dic.                                       #
#                                                                            #
# Software is freely available for graphical display of the structure(s)     #
# in this CIF. For information consult the CIF software page                 #
# http://www.iucr.org/resources/cif/software.                                #
#                                                                            #
# This file may be used for bona fide research purposes within the           #
# scientific community so long as proper attribution is given to the data    # 
# article from which it was obtained.                                        #
#                                                                            #
##############################################################################
data_global
_audit_creation_method
;
Olex2 1.5
(compiled 2022.04.07 svn.rca3783a0 for OlexSys, GUI svn.r6498)
;
_journal_date_recd_electronic     2022-12-13
_journal_date_accepted     2023-01-07
_journal_name_full     'IUCrData'
_journal_year     2023
_journal_volume     8
_journal_issue      1
_journal_page_first     0
_journal_page_last     0
_journal_paper_category     HI
_journal_paper_doi     10.1107/S2414314623000184
_journal_coeditor_code     WM4179
_publ_contact_author_name     'Matic Lozin\<sek'
_publ_contact_author_address
;
Department of Inorganic Chemistry and Technology, Jo\<zef Stefan Institute, Jamova cesta 39, 1000 Ljubljana, Slovenia
;
_publ_contact_author_email     'matic.lozinsek@ijs.si'
_publ_contact_author_fax     ?
_publ_contact_author_phone     ?
_publ_section_title
;
Crystal structure reinvestigation of silver(I) fluoride, AgF
;
loop_
    _publ_author_name
    _publ_author_footnote
    _publ_author_address
    'Lozin\<sek, Matic' .
;
Jo\<zef Stefan Institute, Jamova cesta 39, 1000 Ljubljana, Slovenia
Jo\<zef Stefan International Postgraduate School, Jamova cesta 39, 1000
Ljubljana, Slovenia
;
    'Belak Vivod, Matic' .
;
Jo\<zef Stefan Institute, Jamova cesta 39, 1000 Ljubljana, Slovenia
Jo\<zef Stefan International Postgraduate School, Jamova cesta 39, 1000
Ljubljana, Slovenia
;
    'Dragomir, Mirela' .
;
Jo\<zef Stefan Institute, Jamova cesta 39, 1000 Ljubljana, Slovenia
Jo\<zef Stefan International Postgraduate School, Jamova cesta 39, 1000
Ljubljana, Slovenia
;
_publ_section_synopsis
;
The rock salt-type crystal structure of AgF was reinvestigated from a
high-resolution low-temperature data set.
;
data_I
_chemical_name_systematic
;
Silver(I) fluoride
;
_chemical_name_common     ?
_chemical_formula_moiety     'Ag F'
_chemical_formula_sum     'Ag F'
_chemical_formula_iupac     'Ag F'
_chemical_formula_weight     126.87
_chemical_melting_point     ?
_space_group_crystal_system     cubic
_space_group_name_H-M_alt     'F m -3 m'
_space_group_name_Hall     '-F 4 2 3'
loop_
    _space_group_symop_operation_xyz
    'x, y, z'
    '-y, x, z'
    '-x, -y, z'
    'y, -x, z'
    'x, -z, y'
    'x, -y, -z'
    'x, z, -y'
    'z, y, -x'
    '-x, y, -z'
    '-z, y, x'
    'z, x, y'
    'y, z, x'
    '-y, -z, x'
    'z, -x, -y'
    '-y, z, -x'
    '-z, -x, y'
    '-z, x, -y'
    'y, -z, -x'
    'y, x, -z'
    '-y, -x, -z'
    '-x, z, y'
    '-x, -z, -y'
    'z, -y, x'
    '-z, -y, -x'
    'x, y+1/2, z+1/2'
    '-y, x+1/2, z+1/2'
    '-x, -y+1/2, z+1/2'
    'y, -x+1/2, z+1/2'
    'x, -z+1/2, y+1/2'
    'x, -y+1/2, -z+1/2'
    'x, z+1/2, -y+1/2'
    'z, y+1/2, -x+1/2'
    '-x, y+1/2, -z+1/2'
    '-z, y+1/2, x+1/2'
    'z, x+1/2, y+1/2'
    'y, z+1/2, x+1/2'
    '-y, -z+1/2, x+1/2'
    'z, -x+1/2, -y+1/2'
    '-y, z+1/2, -x+1/2'
    '-z, -x+1/2, y+1/2'
    '-z, x+1/2, -y+1/2'
    'y, -z+1/2, -x+1/2'
    'y, x+1/2, -z+1/2'
    '-y, -x+1/2, -z+1/2'
    '-x, z+1/2, y+1/2'
    '-x, -z+1/2, -y+1/2'
    'z, -y+1/2, x+1/2'
    '-z, -y+1/2, -x+1/2'
    'x+1/2, y, z+1/2'
    '-y+1/2, x, z+1/2'
    '-x+1/2, -y, z+1/2'
    'y+1/2, -x, z+1/2'
    'x+1/2, -z, y+1/2'
    'x+1/2, -y, -z+1/2'
    'x+1/2, z, -y+1/2'
    'z+1/2, y, -x+1/2'
    '-x+1/2, y, -z+1/2'
    '-z+1/2, y, x+1/2'
    'z+1/2, x, y+1/2'
    'y+1/2, z, x+1/2'
    '-y+1/2, -z, x+1/2'
    'z+1/2, -x, -y+1/2'
    '-y+1/2, z, -x+1/2'
    '-z+1/2, -x, y+1/2'
    '-z+1/2, x, -y+1/2'
    'y+1/2, -z, -x+1/2'
    'y+1/2, x, -z+1/2'
    '-y+1/2, -x, -z+1/2'
    '-x+1/2, z, y+1/2'
    '-x+1/2, -z, -y+1/2'
    'z+1/2, -y, x+1/2'
    '-z+1/2, -y, -x+1/2'
    'x+1/2, y+1/2, z'
    '-y+1/2, x+1/2, z'
    '-x+1/2, -y+1/2, z'
    'y+1/2, -x+1/2, z'
    'x+1/2, -z+1/2, y'
    'x+1/2, -y+1/2, -z'
    'x+1/2, z+1/2, -y'
    'z+1/2, y+1/2, -x'
    '-x+1/2, y+1/2, -z'
    '-z+1/2, y+1/2, x'
    'z+1/2, x+1/2, y'
    'y+1/2, z+1/2, x'
    '-y+1/2, -z+1/2, x'
    'z+1/2, -x+1/2, -y'
    '-y+1/2, z+1/2, -x'
    '-z+1/2, -x+1/2, y'
    '-z+1/2, x+1/2, -y'
    'y+1/2, -z+1/2, -x'
    'y+1/2, x+1/2, -z'
    '-y+1/2, -x+1/2, -z'
    '-x+1/2, z+1/2, y'
    '-x+1/2, -z+1/2, -y'
    'z+1/2, -y+1/2, x'
    '-z+1/2, -y+1/2, -x'
    '-x, -y, -z'
    'y, -x, -z'
    'x, y, -z'
    '-y, x, -z'
    '-x, z, -y'
    '-x, y, z'
    '-x, -z, y'
    '-z, -y, x'
    'x, -y, z'
    'z, -y, -x'
    '-z, -x, -y'
    '-y, -z, -x'
    'y, z, -x'
    '-z, x, y'
    'y, -z, x'
    'z, x, -y'
    'z, -x, y'
    '-y, z, x'
    '-y, -x, z'
    'y, x, z'
    'x, -z, -y'
    'x, z, y'
    '-z, y, -x'
    'z, y, x'
    '-x, -y+1/2, -z+1/2'
    'y, -x+1/2, -z+1/2'
    'x, y+1/2, -z+1/2'
    '-y, x+1/2, -z+1/2'
    '-x, z+1/2, -y+1/2'
    '-x, y+1/2, z+1/2'
    '-x, -z+1/2, y+1/2'
    '-z, -y+1/2, x+1/2'
    'x, -y+1/2, z+1/2'
    'z, -y+1/2, -x+1/2'
    '-z, -x+1/2, -y+1/2'
    '-y, -z+1/2, -x+1/2'
    'y, z+1/2, -x+1/2'
    '-z, x+1/2, y+1/2'
    'y, -z+1/2, x+1/2'
    'z, x+1/2, -y+1/2'
    'z, -x+1/2, y+1/2'
    '-y, z+1/2, x+1/2'
    '-y, -x+1/2, z+1/2'
    'y, x+1/2, z+1/2'
    'x, -z+1/2, -y+1/2'
    'x, z+1/2, y+1/2'
    '-z, y+1/2, -x+1/2'
    'z, y+1/2, x+1/2'
    '-x+1/2, -y, -z+1/2'
    'y+1/2, -x, -z+1/2'
    'x+1/2, y, -z+1/2'
    '-y+1/2, x, -z+1/2'
    '-x+1/2, z, -y+1/2'
    '-x+1/2, y, z+1/2'
    '-x+1/2, -z, y+1/2'
    '-z+1/2, -y, x+1/2'
    'x+1/2, -y, z+1/2'
    'z+1/2, -y, -x+1/2'
    '-z+1/2, -x, -y+1/2'
    '-y+1/2, -z, -x+1/2'
    'y+1/2, z, -x+1/2'
    '-z+1/2, x, y+1/2'
    'y+1/2, -z, x+1/2'
    'z+1/2, x, -y+1/2'
    'z+1/2, -x, y+1/2'
    '-y+1/2, z, x+1/2'
    '-y+1/2, -x, z+1/2'
    'y+1/2, x, z+1/2'
    'x+1/2, -z, -y+1/2'
    'x+1/2, z, y+1/2'
    '-z+1/2, y, -x+1/2'
    'z+1/2, y, x+1/2'
    '-x+1/2, -y+1/2, -z'
    'y+1/2, -x+1/2, -z'
    'x+1/2, y+1/2, -z'
    '-y+1/2, x+1/2, -z'
    '-x+1/2, z+1/2, -y'
    '-x+1/2, y+1/2, z'
    '-x+1/2, -z+1/2, y'
    '-z+1/2, -y+1/2, x'
    'x+1/2, -y+1/2, z'
    'z+1/2, -y+1/2, -x'
    '-z+1/2, -x+1/2, -y'
    '-y+1/2, -z+1/2, -x'
    'y+1/2, z+1/2, -x'
    '-z+1/2, x+1/2, y'
    'y+1/2, -z+1/2, x'
    'z+1/2, x+1/2, -y'
    'z+1/2, -x+1/2, y'
    '-y+1/2, z+1/2, x'
    '-y+1/2, -x+1/2, z'
    'y+1/2, x+1/2, z'
    'x+1/2, -z+1/2, -y'
    'x+1/2, z+1/2, y'
    '-z+1/2, y+1/2, -x'
    'z+1/2, y+1/2, x'
_cell_length_a     4.92171(14)
_cell_length_b     4.92171(14)
_cell_length_c     4.92171(14)
_cell_angle_alpha     90
_cell_angle_beta     90
_cell_angle_gamma     90
_cell_volume     119.220(10)
_cell_formula_units_Z     4
_cell_measurement_reflns_used     689
_cell_measurement_theta_min     5.6500
_cell_measurement_theta_max     31.2210
_cell_measurement_temperature     100.00(10)
_exptl_crystal_description     irregular
_exptl_crystal_colour     colourless
_exptl_crystal_size_max     0.058
_exptl_crystal_size_mid     0.053
_exptl_crystal_size_min     0.053
_exptl_crystal_density_diffrn     7.068
_exptl_crystal_density_meas     ?
_exptl_crystal_density_method     ?
_exptl_crystal_F_000     224
loop_
    _exptl_crystal_face_index_h
    _exptl_crystal_face_index_k
    _exptl_crystal_face_index_l
    _exptl_crystal_face_perp_dist
    0 0 1 0.0325
    0 0 -1 0.0204
    -1 1 1 0.0208
    1 1 -1 0.0235
    0 -1 0 0.0355
    -1 -1 0 0.0297
    0 1 -1 0.0263
    -1 0 0 0.0250
    -1 1 0 0.0225
    -1 -1 1 0.0308
    1 -1 0 0.0365
    1 0 0 0.0325
    0 -1 1 0.0384
    0 1 1 0.0243
    0 1 0 0.0178
    1 0 -1 0.0290
    1 -1 -1 0.0323
    1 0 1 0.0288
    -1 -1 -1 0.0292
_exptl_absorpt_coefficient_mu     8.514
_exptl_absorpt_correction_type     multi-scan
_exptl_absorpt_process_details
;
(CrysAlisPro; Rigaku OD, 2022)
;
_exptl_absorpt_correction_T_min     0.72347
_exptl_absorpt_correction_T_max     1.00000
_diffrn_ambient_temperature     100.00(10)
_diffrn_source     'micro-focus sealed X-ray tube'
_diffrn_radiation_type     'Ag K\a'
_diffrn_radiation_wavelength     0.56087
_diffrn_radiation_monochromator     mirror
_diffrn_measurement_device_type
                                  'XtaLAB Synergy-S, Dualflex, Eiger2 R CdTe 1M'
_diffrn_measurement_device     'four-circle diffractometer'
_diffrn_measurement_method     '\w scans'
_diffrn_detector     'Hybrid Pixel Array Detector'
_diffrn_detector_area_resol_mean     13.3333
_diffrn_reflns_number     730
_diffrn_reflns_av_R_equivalents     0.0502
_diffrn_reflns_av_unetI/netI     0.0127
_diffrn_reflns_theta_min     5.664
_diffrn_reflns_theta_max     31.272
_diffrn_reflns_theta_full     19.665
_diffrn_measured_fraction_theta_max     1.000
_diffrn_measured_fraction_theta_full     1.000
_diffrn_reflns_limit_h_min     -9
_diffrn_reflns_limit_h_max     8
_diffrn_reflns_limit_k_min     -9
_diffrn_reflns_limit_k_max     8
_diffrn_reflns_limit_l_min     -8
_diffrn_reflns_limit_l_max     8
_diffrn_radiation_probe     x-ray
_refine_special_details     ?
_reflns_number_total     37
_reflns_number_gt     37
_reflns_threshold_expression     'I > 2\s(I)'
_refine_ls_structure_factor_coef     Fsqd
_refine_ls_matrix_type     full
_refine_ls_R_factor_all     0.0108
_refine_ls_R_factor_gt     0.0108
_refine_ls_wR_factor_gt     0.0203
_refine_ls_wR_factor_ref     0.0203
_refine_ls_goodness_of_fit_ref     1.280
_refine_ls_restrained_S_all     1.280
_refine_ls_number_reflns     37
_refine_ls_number_parameters     3
_refine_ls_number_restraints     0
_refine_ls_hydrogen_treatment     undef
_refine_ls_weighting_scheme     calc
_refine_ls_weighting_details
                           'w=1/[\s^2^(Fo^2^)+0.2914P] where P=(Fo^2^+2Fc^2^)/3'
_atom_sites_solution_hydrogens     .
_atom_sites_solution_primary     iterative
_atom_sites_solution_secondary     ?
_refine_ls_shift/su_max     0.000
_refine_ls_shift/su_mean     0.000
_refine_diff_density_max     0.585
_refine_diff_density_min     -0.554
_refine_ls_extinction_method     none
_refine_ls_extinction_coef     .
loop_
    _atom_type_symbol
    _atom_type_description
    _atom_type_scat_dispersion_real
    _atom_type_scat_dispersion_imag
    _atom_type_scat_source
    'Ag' 'Ag' -1.6473 0.7167
                         'International Tables Vol C Tables 4.2.6.8 and 6.1.1.4'
    'F' 'F' 0.0096 0.0061
                         'International Tables Vol C Tables 4.2.6.8 and 6.1.1.4'
_computing_data_collection
;
CrysAlisPro (Rigaku OD, 2022)
;
_computing_cell_refinement
;
CrysAlisPro (Rigaku OD, 2022)
;
_computing_data_reduction
;
CrysAlisPro (Rigaku OD, 2022)
;
_computing_structure_solution
;
<i>olex2.solve</i> 1.5 (Dolomanov <i>et al.</i>,  2009)
;
_computing_structure_refinement
;
SHELXL 2019/2 (Sheldrick, 2015)
;
_computing_molecular_graphics
;
OLEX2 1.5 (Dolomanov et al., 2009), DIAMOND (Brandenburg, 2005)
;
_computing_publication_material
;
OLEX2 1.5 (Dolomanov et al., 2009), publCIF (Westrip, 2010)
;
loop_
    _atom_site_type_symbol
    _atom_site_label
    _atom_site_fract_x
    _atom_site_fract_y
    _atom_site_fract_z
    _atom_site_U_iso_or_equiv
    _atom_site_adp_type
    _atom_site_calc_flag
    _atom_site_occupancy
    _atom_site_disorder_assembly
    _atom_site_disorder_group
    Ag Ag1 0.000000 0.000000 0.000000 0.01650(12) Uani d 1 . .
    F F1 0.500000 0.000000 0.000000 0.0199(8) Uani d 1 . .
loop_
    _atom_site_aniso_label
    _atom_site_aniso_U_11
    _atom_site_aniso_U_22
    _atom_site_aniso_U_33
    _atom_site_aniso_U_12
    _atom_site_aniso_U_13
    _atom_site_aniso_U_23
    Ag1 0.01650(12) 0.01650(12) 0.01650(12) 0.000 0.000 0.000
    F1 0.0199(8) 0.0199(8) 0.0199(8) 0.000 0.000 0.000
_geom_special_details
;
 All esds (except the esd in the dihedral angle between two l.s. planes)
 are estimated using the full covariance matrix.  The cell esds are taken
 into account individually in the estimation of esds in distances, angles
 and torsion angles; correlations between esds in cell parameters are only
 used when they are defined by crystal symmetry.  An approximate (isotropic)
 treatment of cell esds is used for estimating esds involving l.s. planes.
;
loop_
    _geom_bond_atom_site_label_1
    _geom_bond_atom_site_label_2
    _geom_bond_site_symmetry_2
    _geom_bond_distance
    _geom_bond_publ_flag
    Ag1 F1 73_455 2.46085(7) ?
    Ag1 F1 73_445 2.46085(7) ?
    Ag1 F1 . 2.46085(7) ?
    Ag1 F1 49_455 2.46085(7) ?
    Ag1 F1 1_455 2.46085(7) ?
    Ag1 F1 49_454 2.46085(7) ?
loop_
    _geom_angle_atom_site_label_1
    _geom_angle_atom_site_label_2
    _geom_angle_atom_site_label_3
    _geom_angle_site_symmetry_1
    _geom_angle_site_symmetry_3
    _geom_angle
    _geom_angle_publ_flag
    F1 Ag1 F1 73_455 . 90.0 ?
    F1 Ag1 F1 49_454 49_455 180.0 ?
    F1 Ag1 F1 49_454 73_445 90.0 ?
    F1 Ag1 F1 1_455 49_455 90.0 ?
    F1 Ag1 F1 . 73_445 90.0 ?
    F1 Ag1 F1 1_455 73_445 90.0 ?
    F1 Ag1 F1 73_455 49_454 90.0 ?
    F1 Ag1 F1 73_455 1_455 90.0 ?
    F1 Ag1 F1 . 49_454 90.0 ?
    F1 Ag1 F1 73_455 73_445 180.0 ?
    F1 Ag1 F1 1_455 49_454 90.0 ?
    F1 Ag1 F1 . 1_455 180.0 ?
    F1 Ag1 F1 73_455 49_455 90.0 ?
    F1 Ag1 F1 . 49_455 90.0 ?
    F1 Ag1 F1 49_455 73_445 90.0 ?
    Ag1 F1 Ag1 73 . 90.0 ?
    Ag1 F1 Ag1 49_554 49 180.0 ?
    Ag1 F1 Ag1 49_554 73_545 90.0 ?
    Ag1 F1 Ag1 1_655 49 90.0 ?
    Ag1 F1 Ag1 . 73_545 90.0 ?
    Ag1 F1 Ag1 1_655 73_545 90.0 ?
    Ag1 F1 Ag1 . 49 90.0 ?
    Ag1 F1 Ag1 73 1_655 90.0 ?
    Ag1 F1 Ag1 . 49_554 90.0 ?
    Ag1 F1 Ag1 73 73_545 180.0 ?
    Ag1 F1 Ag1 1_655 49_554 90.0 ?
    Ag1 F1 Ag1 . 1_655 180.0 ?
    Ag1 F1 Ag1 73 49 90.0 ?
    Ag1 F1 Ag1 49 73_545 90.0 ?
    Ag1 F1 Ag1 73 49_554 90.0 ?
_shelx_space_group_comment
;
The symmetry employed for this shelxl refinement is uniquely defined
by the following loop, which should always be used as a source of
symmetry information in preference to the above space-group names.
They are only intended as comments.
;
_shelx_estimated_absorpt_T_min     ?
_shelx_estimated_absorpt_T_max     ?
_shelx_hkl_file
;
  -1   1   1 18991.4 384.395   5
   1  -1   1 18272.6 393.920   1
   1   1  -1 17699.3 383.463   7
   1   1  -1 17825.9 362.511   5
   1  -1  -1 17355.2 379.667   5
  -1  -1  -1 18269.1 396.733   3
   0   0   2 34115.8 682.561   6
   0   0  -2 33379.5 682.244   3
   0   2   0 34439.3 650.894   5
   0  -2   0 33906.2 698.918   2
   2   0   0 33917.7 698.328   7
   0   0  -2 32735.6 681.755   5
   0   2   0 36035.8 653.464   6
   2   0   0 33700.3 688.202   1
   0  -2   0 33548.3 650.773   5
   0   0   2 34695.8 684.892   5
   0   2  -2 22223.6 487.952   1
   2  -2   0 22241.2 538.407   1
   0   2   2 22060.8 452.077   6
   0   2   2 22500.7 517.050   3
  -2  -2   0 22396.3 493.076   3
   2   2   0 23625.6 500.780   2
   2  -2   0 22450.2 483.569   7
  -2   0  -2 21642.0 501.289   1
  -2   0   2 22244.3 497.134   5
   0   2  -2 23361.9 494.961   6
   0   2   2 23772.6 495.145   5
   2   0  -2 23763.2 500.484   4
   2   0  -2 22172.4 494.313   5
  -2   0  -2 22821.4 522.625   3
   2  -2   0 22560.4 474.276   2
   0  -2   2 23257.2 449.806   5
   2   2   0 21711.6 483.758   3
   2   2  -2 15527.4 347.889   5
  -2   2   2 16452.6 389.296   5
   2   2  -2 15162.8 380.401   7
   2  -2   2 16476.1 410.417   1
  -2  -2  -2 16091.5 416.353   3
   2   2  -2 15747.8 313.416   1
   1   1  -3 9891.49 243.964   4
  -1  -1   3 9405.57 206.386   3
  -1  -3   1 9803.77 229.769   1
  -1   3  -1 8208.85 263.113   1
  -3   1  -1 9103.55 187.464   2
  -3   1   1 9294.98 250.586   4
   1   3   1 9677.39 231.195   5
   3   1  -1 9824.87 220.699   1
  -3   1  -1 10126.7 272.567   7
  -1  -3  -1 9317.85 268.332   2
   1   1   3 9662.83 260.078   5
  -1   1   3 9247.13 255.209   3
   1   1  -3 8971.97 235.982   5
  -1   1   3 9266.55 243.397   4
  -1  -1  -3 10039.6 281.462   3
  -3  -1  -1 8776.63 238.323   1
  -1   1   3 9632.28 257.826   5
   1  -3  -1 9306.47 262.332   2
  -3  -1  -1 9367.73 220.295   2
  -1  -1   3 9440.24 240.233   5
   1  -3   1 9258.44 222.389   6
   3  -1   1 9574.15 274.431   1
   1  -3   1 8743.66 205.047   5
   3   1  -1 9204.44 267.312   7
   1  -1  -3 9829.64 245.068   6
   3  -1  -1 8574.31 264.630   1
  -1   1  -3 9963.11 263.561   3
  -3  -1   1 9364.25 238.095   3
  -1   3   1 9762.50 239.334   5
  -1   1  -3 8920.50 258.230   1
   1   3   1 9271.90 266.786   3
   1  -1   3 9163.46 250.951   6
   1  -3  -1 9473.73 236.955   5
   3   1  -3 5970.75 202.887   4
  -3   3  -1 5696.12 172.073   2
   3  -3   1 6201.21 241.207   1
  -1   3  -3 5471.83 205.747   1
  -3   3  -1 4538.01 201.810   1
   3   1  -3 5629.39 187.365   5
   3  -3  -1 5493.68 191.958   7
   3  -3  -1 5329.81 185.041   5
  -1  -3   3 5539.19 143.242   5
   3  -1  -3 5304.98 193.589   5
   1   3  -3 5736.94 175.481   1
   3  -3  -1 5278.04 223.539   1
  -3  -1  -3 5947.63 228.460   3
   1   3  -3 5538.35 137.186   3
  -3   3  -1 5886.97 187.029   7
  -1   3   3 5902.19 196.494   5
  -3  -3  -1 5961.94 217.074   3
   1   3  -3 6587.46 210.106   6
   1   3   3 5298.58 208.342   3
  -3   1   3 5561.96 193.334   4
   1   3   3 6048.07 195.623   5
  -3   1   3 5862.80 206.092   5
   3   1   3 5282.42 204.088   3
  -3   1  -3 6064.25 231.522   3
  -3  -3  -1 5165.33 187.338   2
   3   3  -1 6047.90 206.956   2
   1  -3   3 5671.58 184.228   6
   3   3  -1 5470.59 162.924   3
   3  -3  -1 5349.29 177.253   2
   1  -3  -3 5282.33 188.508   5
   3   3   1 5283.49 193.184   3
  -3  -3  -1 6428.29 210.485   7
   3   1  -3 5062.96 204.982   7
  -3   1  -3 5458.87 209.765   1
  -3  -3  -3 3624.73 157.045   2
   3   3   3 3502.98 169.991   3
   3  -3  -3 3790.11 122.364   6
  -3   3  -3 3804.59 140.346   7
  -3   3   3 3869.72 167.766   5
  -3   3  -3 3301.24 172.520   1
   3   3  -3 3920.66 131.693   5
  -3   3  -3 3464.48 101.178   4
   3   3  -3 3439.86 155.155   7
   0  -4   0 11280.7 327.752   2
   0   0  -4 11822.6 308.562   3
   4   0   0 11971.4 309.855   1
   0  -4   0 11009.8 319.433   1
   0   4   0 11811.6 250.754   5
   4   0   0 11046.2 317.444   7
  -4   0   0 12431.3 358.906   7
   0   4   0 11981.3 252.765   6
   0   0   4 10903.8 295.865   6
   0   0   4 11580.2 271.314   4
   0   4   0 11985.1 336.547   2
   0   0   4 11505.3 301.399   3
   0   4   2 8844.06 289.408   3
   2  -4   0 8675.68 212.708   7
   4   2   0 9298.48 242.403   2
   0  -4  -2 8568.47 276.964   2
   0   2   4 9560.68 275.571   5
  -2   0  -4 9397.56 292.229   3
  -4   0  -2 8239.98 269.016   1
   0  -4   2 9123.32 256.667   1
  -2   0   4 8609.94 230.239   3
   2  -4   0 8722.38 193.744   6
  -4  -2   0 8526.73 220.585   1
   2   0  -4 9918.90 278.041   6
   0   2  -4 8604.99 256.213   1
   0  -2   4 8261.05 252.509   6
   4   0  -2 8317.32 283.859   7
   2   0  -4 9012.42 262.219   5
   4   0   2 9175.66 220.100   4
  -4   2   0 8706.49 245.585   4
   0  -2   4 9633.45 243.058   5
   0   2  -4 9159.21 225.625   4
  -4   0  -2 9408.87 285.648   7
  -4   0  -2 9375.62 308.728   3
   4   0  -2 8101.75 258.182   5
   0   4  -2 7364.43 248.168   1
   4   0  -2 9339.65 272.401   4
   2   0   4 8505.03 269.281   3
  -2  -4   0 9676.67 253.189   7
   0   4   2 7682.70 173.314   6
  -4   2   0 9310.36 293.050   7
   0   2  -4 8591.06 228.899   3
   0   2   4 8477.39 231.040   6
  -2  -4   0 8676.20 231.200   1
   0   4   2 9364.59 245.422   5
   2   4   0 7913.09 247.671   3
   0   2   4 8434.19 273.551   3
   4   0  -2 7846.88 246.740   1
   2   4   0 9301.11 288.949   2
   0   4  -2 9295.76 290.121   2
   4  -2   0 8722.93 263.920   7
   2  -4   0 8528.35 228.741   5
  -4  -2   0 9028.60 267.750   3
   4  -2   0 9871.12 318.846   1
   2  -4   0 8479.11 260.683   2
   0   4  -2 9449.30 248.083   6
   4  -2   2 7828.59 273.889   1
  -2   2  -4 7220.01 249.887   3
   2  -4  -2 6964.01 220.093   5
  -4   2  -2 7516.07 242.923   7
   2   2  -4 6968.26 205.382   5
   2   2  -4 7927.22 254.802   6
   4   2  -2 6532.40 212.663   5
   2   4  -2 7450.37 260.498   2
   2   4   2 7212.33 215.175   5
  -2  -2   4 6899.24 209.288   5
  -4  -2   2 6751.47 183.591   3
  -2   4  -2 5623.29 230.448   1
  -2   4  -2 7306.42 235.749   2
  -4   2   2 6733.85 226.917   4
  -2   2  -4 6118.88 229.738   1
  -4   2  -2 6983.73 171.893   2
  -2  -4  -2 6702.60 241.607   2
   2   4  -2 7603.53 233.703   6
  -2   4  -2 6669.70 165.078   7
  -4  -2  -2 6680.30 202.609   2
   4   2  -2 6759.96 238.259   7
  -2   4   2 7241.65 226.671   5
   2  -4  -2 6722.65 232.417   2
   2   4  -2 6567.91 149.202   5
   2   2   4 7596.74 246.164   5
  -4  -2  -2 6356.52 209.499   1
   4  -2  -2 6570.17 242.735   7
   4  -2  -2 6431.69 250.649   1
  -2   2   4 7272.53 245.494   3
   4   2   2 6334.28 233.229   3
   2  -4   2 7316.33 207.190   6
   2   4  -2 6385.29 176.746   3
   2   4   2 6556.42 240.213   3
  -2   2   4 6632.75 220.956   4
   2  -2  -4 6958.74 235.243   5
  -2  -2  -4 7499.61 274.794   3
  -2   2   4 7337.21 242.455   5
   4  -2  -2 6306.88 225.655   5
   2   4  -2 6602.95 186.917   7
   2  -4   2 7298.25 262.885   1
  -4   2  -2 6244.88 250.968   1
   2   2  -4 7188.16 227.204   4
   4  -4   0 5050.25 245.575   1
   0   4  -4 4357.29 179.232   1
   0   4   4 4739.64 184.093   5
   4   0  -4 3975.83 195.720   7
  -4  -4   0 5399.46 202.414   3
   4   4   0 4656.79 192.256   2
  -4  -4   0 5084.16 214.946   7
   0   4   4 4180.53 125.059   6
   4   0  -4 4355.85 180.771   5
  -4  -4   0 3923.49 102.427   1
   0   4  -4 4621.90 157.298   3
   4  -4   0 3959.48 161.649   5
  -4   0  -4 4788.58 229.288   3
   0  -4   4 4458.23 119.016   5
   4  -4   0 4501.04 161.922   7
   4   4   0 4028.03 163.109   3
  -4  -4  -2 4121.45 187.781   7
  -4   2  -4 3906.10 207.829   3
   4  -4  -2 3451.43 157.296   5
   2  -4  -4 3416.00 160.477   5
   2  -4   4 3565.58 153.372   6
   4  -4   2 4118.50 210.257   1
   2   4   4 3899.20 169.811   5
   2   4  -4 4230.47 188.051   6
  -4  -4  -2 3423.01 158.388   2
  -4   2   4 3567.58 165.368   4
   4   4  -2 3984.91 183.246   2
   4   2  -4 4117.57 182.867   4
   2   4  -4 3252.11 122.932   1
   4  -2  -4 4024.14 159.741   6
  -4   4  -2 3278.49 127.046   4
  -4  -2  -4 3516.66 166.354   1
  -4   4  -2 3110.32 175.246   1
  -4   2  -4 3532.94 186.506   1
   4  -4  -2 3326.27 194.625   1
  -4   4  -2 3813.14 154.956   7
   4  -4  -2 3400.13 162.516   7
   4   4   2 3486.51 168.376   3
   4  -2  -4 3645.08 169.844   5
  -4  -2  -4 4054.49 213.024   3
   2   4  -4 3488.92 145.458   7
   4   2  -4 3369.33 172.859   7
  -2   4   4 3729.23 190.289   3
   2   4   4 3230.40 172.973   3
   4   2   4 3289.96 172.499   3
  -4  -4  -2 4133.41 202.862   3
   4   4  -2 3585.82 131.024   5
  -2   4   4 3658.95 170.074   5
  -2   4  -4 3363.33 175.728   1
   4  -4  -2 3628.55 151.807   2
   4   2  -4 3641.17 152.390   5
   4   4  -4 2153.02 98.5319   5
  -4   4  -4 2469.18 170.644   3
  -4   4  -4 2295.55 120.070   2
   4   4  -4 2113.88 123.183   7
  -4  -4  -4 2046.35 126.547   2
   4   4  -4 2444.72 151.735   6
   4  -4  -4 2181.11 164.550   1
  -4   4  -4 2231.78 116.094   7
  -1  -1   5 3631.74 151.507   5
  -5  -1   1 4014.48 165.801   3
   5   1  -1 3694.86 131.854   1
   1   5   1 3810.43 122.916   5
   5  -1   1 3799.73 176.039   1
  -1  -1  -5 3921.14 180.619   3
   1   1   5 3498.86 146.481   6
  -5   1  -1 3854.61 189.804   7
  -1  -1   5 3691.13 126.833   3
   1  -1   5 3967.72 160.139   5
   1  -5   1 3343.38 92.0551   5
  -5  -1   1 4073.11 206.977   7
   1  -1  -5 3703.24 161.368   5
  -1  -5  -1 3421.45 169.121   2
   1  -1   5 3605.67 155.298   6
   5   1  -1 3849.86 124.067   2
  -1   1   5 3687.19 143.454   4
   1  -5  -1 3648.19 170.048   2
   1   1   5 3559.32 120.933   4
   1   5  -1 3622.54 152.333   3
   5   1  -1 3623.46 168.634   7
  -5  -1  -1 3906.63 188.975   3
   1  -5  -1 3871.34 195.076   1
  -1   5  -1 3957.39 180.001   2
   1   5  -1 3799.64 135.889   6
  -1   1  -5 3632.96 161.588   3
  -5   1  -1 3026.05 158.646   1
  -1   1   5 3498.11 151.410   3
   1   1   5 3892.79 169.349   5
  -1  -5   1 4076.85 156.239   1
   1   5   1 3291.20 162.376   3
  -5  -1  -1 3793.87 189.820   7
   5  -1  -1 3395.45 156.524   5
  -1   5   1 3876.15 133.715   5
   1   5  -1 4045.74 189.116   2
   5  -1  -1 3963.62 183.977   1
   1  -5   1 4147.61 193.908   1
   1   1   5 3413.96 161.771   3
  -5  -1  -1 3475.68 153.332   1
   5  -3  -1 2235.83 129.487   7
  -1   3   5 2678.08 142.393   5
  -3  -1   5 2018.69 67.0689   3
  -5   1  -3 2835.17 177.742   3
   5  -1  -3 2188.63 132.964   1
   3  -5  -1 2304.24 114.295   5
   1   5   3 2813.50 130.037   5
  -3   1  -5 2274.00 137.108   1
   1   3   5 2813.37 146.500   5
   3  -1  -5 2564.18 137.886   5
   3   1  -5 2564.12 129.257   5
   1  -3   5 2807.06 119.124   5
   3   1   5 2348.51 140.929   3
   5  -3  -1 2823.51 177.724   1
   1   3  -5 2453.74 119.116   1
  -5  -1  -3 2803.62 158.825   7
  -3  -5  -1 2765.94 138.037   7
   1   5  -3 2804.80 161.265   2
  -1   5  -3 2621.36 151.202   2
   5   1  -3 2562.77 113.418   1
   1  -5  -3 2495.53 124.524   5
   5  -3  -1 2571.62 96.5946   2
  -3   1   5 2541.58 129.988   4
   1   3  -5 2670.39 121.706   4
   3  -5  -1 2482.96 130.874   2
  -5   3  -1 2459.59 112.578   4
   5  -3   1 2994.91 178.949   1
  -5  -1  -3 2534.29 139.611   1
  -5   3   1 2556.14 129.299   4
  -1   3  -5 2476.57 87.5913   4
  -1   3  -5 2390.14 137.463   1
   5   1  -3 2698.13 147.000   4
  -5  -3   1 2989.66 176.851   7
   3  -5   1 2871.15 184.462   1
  -3  -1   5 2584.83 134.696   5
   5   1  -3 2211.88 138.353   7
   3   1  -5 2796.33 142.318   4
  -1   5   3 2486.29 155.181   3
  -3   1   5 2549.56 126.358   3
  -5   1  -3 2693.59 151.916   7
   5   3  -1 2689.26 130.429   2
  -1   3   5 2426.49 145.260   3
   3  -5  -1 2393.13 110.820   7
   3   5  -1 2740.98 156.839   2
  -5  -1  -3 2497.34 98.9216   2
  -5  -3   1 2662.72 127.271   3
   3   5  -1 2310.21 110.074   3
   1   5   3 2362.35 147.689   3
  -5   3  -1 2741.21 150.851   7
  -5  -3  -1 2637.90 153.669   3
   1  -3   5 2433.01 128.123   6
   1  -5  -3 2279.18 137.119   2
   3  -5   1 2651.73 100.124   6
  -1   5  -3 2020.86 126.476   1
   3  -1  -5 2924.83 143.038   6
   1   5  -3 2926.90 138.763   6
   1   3   5 2408.28 110.144   6
   1   3   5 2370.46 143.353   3
   3   5   1 2281.25 129.139   3
  -3   1  -5 2682.38 159.773   3
  -3  -1  -5 2729.48 167.326   3
   5  -3  -1 2181.86 125.666   5
  -1   3  -5 2619.68 129.904   3
  -5   1  -3 2365.86 147.930   1
   1  -5   3 2839.39 150.761   1
   3  -5   1 2341.87 103.101   5
  -5  -3  -1 2603.96 112.350   1
  -1  -3   5 2716.47 111.565   5
   5   1  -3 2374.21 129.534   5
  -1   5   3 2710.57 130.533   5
   1   3  -5 2676.11 149.213   6
  -5  -1   3 2732.20 111.461   3
   5  -1  -3 2467.11 135.982   5
  -5  -3  -1 2927.08 169.306   7
  -3   3  -5 1829.52 134.456   3
  -5  -3  -3 1630.12 102.360   1
  -3   3   5 1890.26 125.290   5
   3  -5  -3 1763.33 146.620   1
   3   3  -5 1669.67 79.6263   1
   3  -5  -3 1720.05 109.006   5
   5   3  -3 1655.09 111.895   7
   3   3  -5 1752.85 92.8961   5
   3   5  -3 1429.43 49.7445   5
   3   5   3 1899.34 111.641   5
   3   3   5 2018.06 130.419   5
   3   5  -3 2071.42 141.161   2
   5  -3  -3 1642.30 131.270   1
   5   3  -3 2034.94 129.555   4
   3   3  -5 2007.13 123.144   4
  -5  -3  -3 1704.67 99.1171   2
  -3   5  -3 1872.40 116.586   2
  -5   3  -3 1678.71 76.4451   2
  -3  -3  -5 2085.13 153.186   3
   5  -3  -3 1676.58 120.360   7
  -5  -3  -3 1976.17 150.193   3
   3   3  -5 1704.98 115.219   7
   3  -5  -3 1592.22 108.380   2
   3   5  -3 2166.30 130.088   6
  -5   3  -3 1821.97 117.631   7
   3   3  -5 2092.96 136.593   6
   3  -5   3 1718.46 97.1579   6
  -3   3   5 1800.77 124.676   3
   5  -3   3 2122.82 151.675   1
   5   3  -3 1777.69 101.511   5
   3  -5   3 1918.46 142.270   1
   1   5   5 1294.48 98.9479   5
  -1   5  -5 1288.37 93.7085   3
   5   5   1 1067.85 87.6256   3
   5  -5  -1 1387.42 135.909   1
   5   1   5 883.299 40.7134   4
  -5  -5  -1 1226.64 59.8368   1
  -5   5  -1 1108.46 78.4621   4
   5  -5   1 1413.21 133.738   1
  -1   5  -5 1026.18 93.6122   1
   5  -5  -1 1260.56 88.6828   7
   5   1  -5 1222.08 84.8578   1
   5   1  -5 1580.69 121.197   6
   5  -1  -5 1461.26 107.514   6
   5   5  -1 1284.75 105.623   2
  -5  -1  -5 1361.57 130.980   3
   1   5  -5 1456.24 110.967   6
   5  -1  -5 1312.70 107.889   1
   5  -5   1 1072.93 80.3211   5
  -5   1  -5 1363.13 131.370   3
  -5  -5  -1 1568.79 123.959   7
  -1   5   5 1375.95 102.416   5
   1  -5   5 1191.75 53.7236   5
  -3   5  -5 1137.53 108.296   3
   3   5   5 1149.20 96.7506   5
  -3   5  -5 957.177 89.3217   2
   3  -5   5 991.490 67.3911   5
   5   3  -5 1170.61 103.759   4
   5   5  -3 1127.54 104.359   2
  -5  -5  -3 1159.07 109.401   7
  -5   3  -5 974.378 86.4266   7
  -5  -3  -5 1086.74 120.677   3
   5  -3  -5 880.080 101.863   1
   5   3  -5 1240.12 113.472   6
  -5  -3  -5 888.083 77.3564   2
   5  -3  -5 1048.49 78.2023   6
   5  -5  -3 651.326 39.2427   6
   3   5  -5 1227.82 108.977   6
  -5   5  -3 920.687 67.9426   2
  -3   5   5 991.740 93.5874   5
   5  -5  -3 935.535 109.386   1
  -5  -5  -3 870.441 70.8141   1
  -5   3  -5 1024.86 114.995   3
   5   5  -5 610.431 81.0279   2
  -5   5  -5 501.822 56.0407   2
   0   0   6 3613.68 157.364   3
   0   0   6 3983.24 174.569   5
  -6   0   0 4034.33 200.368   3
   6   0   0 4021.52 166.362   4
   0  -6   0 3804.58 189.755   1
  -6   0   0 4119.37 221.193   7
   0   0   6 3368.12 153.225   6
   6   0   0 4008.78 172.641   1
  -6   0   0 3190.42 163.732   1
   2   6   0 2890.07 89.6206   5
   0  -2   6 3304.70 145.548   5
   0   2   6 3212.73 162.459   5
   2   0   6 3463.81 168.049   5
   0  -6   2 3255.98 154.537   1
   2   0  -6 3015.01 151.479   5
   2  -6   0 3542.18 203.327   1
  -6   0  -2 2826.45 158.379   1
   6  -2   0 3375.15 187.156   1
   0   2   6 2966.82 130.056   4
   6   0   2 3355.10 129.776   4
   6   0  -2 3302.52 164.410   4
   0   6   2 2921.49 170.180   3
   6   0  -2 3171.68 150.811   1
  -2  -6   0 3099.55 124.974   7
  -2  -6   0 3135.35 140.842   1
   0   2  -6 3163.94 132.884   3
  -2   0  -6 3241.09 179.209   3
   2   6   0 2799.94 145.688   3
   0   2   6 2809.42 128.939   6
  -6   0  -2 3349.15 189.186   7
   2   0  -6 3582.72 174.167   6
  -6  -2   0 3232.36 166.903   3
   0   2   6 2784.66 153.386   3
   0   2  -6 2804.95 148.506   1
   0   6   2 3112.31 127.843   5
  -2   0   6 3258.34 160.233   5
  -6   0  -2 3348.35 196.396   3
   6  -2  -2 2712.79 167.893   1
   2  -6   2 1985.72 66.9920   5
   2   6   2 2637.67 116.203   5
   2   2   6 2909.38 158.018   5
  -6   2  -2 2902.62 191.289   3
   2  -6  -2 2682.50 181.755   1
   2  -2   6 2945.47 143.711   5
   2  -6  -2 2507.06 119.663   5
   6   2  -2 2708.53 122.737   2
   2  -6   2 3106.49 180.480   1
  -2   2   6 2499.42 130.300   4
   2   6  -2 2750.87 171.118   2
  -6  -2  -2 2956.94 183.458   7
  -6   2  -2 2589.46 164.999   7
  -2   6  -2 2756.30 155.729   2
   6  -2  -2 2338.71 87.9221   2
   2   6  -2 2243.96 109.819   3
   2   6  -2 2824.44 133.564   6
  -2   2   6 2314.95 136.851   3
  -6  -2  -2 2586.52 167.310   3
  -2   2  -6 2601.54 148.806   3
   2   2   6 2387.42 124.494   6
   2   2  -6 2986.19 167.247   6
  -6  -2   2 2628.47 123.298   3
  -2  -2  -6 2848.67 175.712   3
  -6  -2  -2 2378.44 131.762   1
   6   2  -2 2334.88 129.986   5
   6  -2   2 2905.40 173.340   1
  -2  -2   6 2739.19 133.192   5
  -2   2   6 2741.23 152.895   5
   4  -6   0 1635.68 94.6941   5
   0   4   6 1910.45 127.812   5
   0   4  -6 1746.39 92.5360   4
   6   0  -4 1754.18 114.367   1
  -6   0  -4 2020.39 146.239   7
   6  -4   0 1964.34 158.131   1
  -6  -4   0 2172.99 133.783   3
  -6   0  -4 1647.50 67.7056   2
  -4  -6   0 1993.52 127.425   7
  -6  -4   0 2304.29 165.171   7
   0   4  -6 1721.75 117.934   1
  -4   0  -6 1934.05 153.862   3
   4   0  -6 2200.67 141.212   6
  -4   0   6 1708.65 82.7493   3
  -4   0   6 1740.50 123.262   5
  -6   0  -4 2128.09 168.631   3
   0   6  -4 1480.81 103.030   1
   4   6   0 1576.56 103.277   3
   0  -4   6 1916.60 90.9155   5
   0   6   4 1945.82 115.856   5
  -6   2  -4 1639.06 151.096   3
   6  -4   2 1750.65 145.814   1
   2   6   4 1729.79 109.690   5
   2   4   6 1750.37 124.019   5
   2  -4   6 1614.62 92.9202   5
   6  -4  -2 1488.53 139.695   1
   4   6   2 1633.31 98.5506   5
   4  -6   2 1737.11 144.651   1
   4   2   6 1881.57 133.885   5
   2   6  -4 1827.71 142.973   2
   2   4  -6 1679.87 109.923   4
  -2   6  -4 1779.85 130.283   2
   6   2  -4 1730.35 125.909   4
  -6  -2  -4 1318.40 78.2085   2
  -6   2  -4 890.939 43.2537   2
   4   2  -6 1621.84 117.579   4
  -6  -2  -4 1877.65 146.048   7
  -6  -4  -2 1810.38 145.578   7
   6   4  -2 1651.96 111.529   2
  -4  -6  -2 1754.82 122.087   7
  -6   2  -4 1600.28 124.474   7
   4   6  -2 1715.26 134.745   2
   4  -6  -2 1403.82 91.6495   7
  -6  -4  -2 1426.37 86.6547   1
  -6  -4  -2 1795.60 141.386   3
  -4   2   6 1562.35 108.854   3
  -4  -2  -6 1764.12 150.591   3
   4  -6  -2 1543.12 141.410   1
   4  -6   2 1513.89 81.4905   6
   2   6  -4 1765.27 120.091   6
   4  -2  -6 1729.31 111.811   6
   2   4  -6 1729.42 131.668   6
  -4   2  -6 1658.23 140.653   3
  -2   6   4 1725.69 114.231   5
   6  -2  -4 1507.52 121.019   1
  -2   4  -6 1616.64 117.562   3
   4  -6   2 1381.99 78.8304   5
  -2   4   6 1706.96 122.955   5
  -6   4  -4 1124.54 130.156   3
   4   6   4 1034.12 88.2254   5
   4   4   6 1112.93 103.342   5
   6   4  -4 1079.14 98.7102   2
   4  -4   6 1072.43 86.9915   5
   6   4  -4 1031.16 100.729   4
   4   6  -4 1101.61 110.892   2
   4   4  -6 980.420 94.8379   4
  -6  -4  -4 1142.20 116.000   7
  -6  -4  -4 1102.32 121.961   3
  -4   6  -4 1044.19 90.0197   2
   6  -4  -4 953.737 67.6829   6
   4   6  -4 1129.00 103.374   6
   6  -4  -4 907.504 106.491   1
   4   4  -6 1159.72 113.127   6
  -4   4   6 976.383 97.8307   5
  -4   4  -6 1104.25 113.507   3
  -6  -6   0 1011.85 107.649   7
   6   0  -6 963.272 98.3939   6
   0   6   6 965.806 90.6561   5
   6  -2  -6 529.231 78.0427   1
  -6   2  -6 742.386 86.0293   7
  -6  -6  -2 677.277 89.3080   7
   6  -2  -6 852.070 82.0168   6
   6   6  -2 752.796 87.1738   2
  -1   1   7 1561.65 113.749   5
  -7   1  -1 1447.42 133.205   3
   1  -1   7 1426.47 106.537   5
   1   1   7 1477.52 114.322   5
  -1  -7  -1 1227.14 103.161   1
   7  -1  -1 1386.54 107.032   1
   7   1   1 1451.08 97.4078   4
   7   1  -1 1377.88 103.471   4
  -1  -7   1 1457.80 99.6793   1
  -1  -7  -1 1270.01 66.9674   7
  -7  -1  -1 931.703 83.0038   1
  -1   1  -7 1369.72 104.472   3
  -7  -1  -1 1450.30 137.753   7
  -7   1  -1 1339.93 130.233   7
   1  -7   1 1584.95 129.753   1
   1  -7  -1 1353.92 121.879   1
   1   7  -1 1389.42 123.140   2
   1   7  -1 1272.48 73.4281   6
   1   7  -1 1144.73 92.9847   3
  -1   7  -1 1396.56 118.970   2
   7  -1   1 1395.43 114.351   1
  -7  -1  -1 1421.65 125.524   3
  -1   1   7 1317.94 96.7434   3
  -7  -1   1 1383.67 110.710   3
  -1  -1   7 1445.50 104.542   5
   1  -3   7 1158.55 83.2708   5
   1   3   7 1109.39 98.5385   5
   7  -3   1 1127.47 112.975   1
  -3  -7  -1 891.635 72.6633   1
   3  -7  -1 915.235 67.8904   5
   3   1   7 1064.04 100.998   5
   3  -1   7 1077.75 96.6011   5
   7   3  -1 1083.47 96.1701   4
   3  -7  -1 1080.93 121.729   1
   1  -7  -3 960.199 112.005   1
   7   1   3 1007.61 67.6529   4
   1   3   7 920.285 68.7145   4
   1   7  -3 993.953 106.821   2
  -7  -3  -1 853.063 63.7484   1
  -1   7  -3 969.568 101.010   2
   3  -7   1 1078.53 116.282   1
  -7  -1  -3 1001.75 113.155   7
  -7   1  -3 1124.70 112.056   7
  -3  -7  -1 988.683 78.7204   7
  -3  -1  -7 1083.94 114.381   3
  -7  -3  -1 991.939 116.333   7
  -7  -3   1 1018.13 87.0076   3
   3   7  -1 1043.00 79.5247   6
  -7  -3  -1 1097.43 106.960   3
  -3   1  -7 986.149 103.687   3
   3   7  -1 994.409 106.349   2
   3   1  -7 1155.60 107.398   6
  -3   1   7 983.524 75.7164   3
  -7  -1  -3 935.482 109.859   3
  -1   7   3 973.749 77.6408   5
  -3  -1   7 984.646 89.7449   5
   7  -1  -3 1059.28 97.4930   1
  -3   1   7 958.226 93.2089   5
  -1  -3   7 1093.05 80.8397   5
   1  -7   3 1086.19 97.4627   1
  -7  -1   3 1030.25 78.6888   3
   1   7   3 1070.93 76.4808   5
  -1   3   7 1025.31 96.0357   5
   7  -3  -3 854.195 100.060   1
  -7   3  -3 797.820 111.565   3
   3   3   7 782.416 88.0834   5
   3  -3   7 761.885 74.7543   5
   7   3  -3 882.158 92.5792   4
   3  -7  -3 738.076 99.8126   1
  -3  -7  -3 731.379 75.0837   7
   3   7  -3 764.216 95.0097   2
  -7   3  -3 737.573 87.2646   7
  -7  -3  -3 861.571 105.860   3
  -3   7  -3 733.229 81.6171   2
   3   7  -3 736.151 76.7711   6
  -3   3  -7 872.804 92.8732   3
   3   3  -7 833.545 96.6775   6
  -3   3   7 737.990 86.1567   5
   3  -7   3 792.433 95.6986   1
   1   7   5 539.114 62.3798   5
  -7  -5  -1 608.510 80.1502   3
  -5  -7  -1 650.060 77.6154   7
  -7  -5  -1 676.342 93.2180   7
   7  -1  -5 544.750 72.1372   6
   5  -1  -7 532.751 70.7302   6
  -1   7   5 518.722 63.6001   5
  -5  -7  -3 388.537 64.9933   7
   7  -3  -5 380.390 51.5906   6
   0   0   8 1265.91 105.614   5
  -8   0   0 1358.84 125.281   3
   0  -8   0 1298.67 115.783   1
   0  -2   8 1009.21 86.7702   5
   8  -2   0 984.985 101.818   1
  -8   0   2 1045.70 97.8035   3
   0  -8   2 1086.85 89.9723   1
   2   0   8 1143.68 105.440   5
  -8   2   0 936.638 114.720   3
   0  -8  -2 866.312 98.8601   1
   8   2   0 990.470 90.3755   4
  -2   0  -8 1023.26 103.473   3
  -8   0  -2 972.878 115.124   7
  -8  -2   0 1180.68 109.515   3
   0   8  -2 1089.92 112.785   2
  -2  -8   0 1017.99 81.0300   1
  -8   0  -2 1093.12 122.405   3
  -2   0   8 1069.03 98.8968   5
   2  -8   0 1165.75 123.068   1
   2  -2   8 867.539 84.7520   5
   2  -8   2 915.368 99.5169   1
   8   2   2 882.321 75.5381   4
   8  -2  -2 914.533 99.0931   1
  -8   2  -2 846.552 104.663   7
   2  -8  -2 751.864 99.2873   1
  -8  -2  -2 936.860 107.307   3
  -8  -2   2 851.509 76.3068   3
  -2  -2   8 893.357 81.7416   5
  -2  -8  -2 763.830 82.2364   1
  -8  -4   0 564.959 73.0126   3
   1  -9   1 457.739 69.1698   1
  -9  -1   1 410.224 65.1306   3
   0   0   0    0.00    0.00   0
TITL MB-SS-056_1 in Fm-3m
REM Fm-3m (#225 in standard setting)
CELL 0.56087   4.921707   4.921707   4.921707  90.0000  90.0000  90.0000
ZERR    4.00   0.000144   0.000144   0.000144   0.0000   0.0000   0.0000
LATT  4
SYMM -x,-y, z
SYMM -x, y,-z
SYMM  x,-y,-z
SYMM  z, x, y
SYMM  z,-x,-y
SYMM -z,-x, y
SYMM -z, x,-y
SYMM  y, z, x
SYMM -y, z,-x
SYMM  y,-z,-x
SYMM -y,-z, x
SYMM  y, x,-z
SYMM -y,-x,-z
SYMM  y,-x, z
SYMM -y, x, z
SYMM  x, z,-y
SYMM -x, z, y
SYMM -x,-z,-y
SYMM  x,-z, y
SYMM  z, y,-x
SYMM  z,-y, x
SYMM -z, y, x
SYMM -z,-y,-x
SFAC F Ag
UNIT 4.00 4.00
REM  CrysAlisPro recorded range (K): Min=100.0; max=100.1; aver:100.0
TEMP -173
TREF
HKLF 4
END
;
_shelx_hkl_checksum     52328
_shelx_res_file
;
TITL
    mb-ss-056_1.res
    created by SHELXL-2019/2 at 21:03:36 on 22-Nov-2022
CELL 0.56087 4.921707 4.921707 4.921707 90 90 90
ZERR 4 0.000144 0.000144 0.000144 0 0 0
LATT 4
SYMM -Y,+X,+Z
SYMM -X,-Y,+Z
SYMM +Y,-X,+Z
SYMM +X,-Z,+Y
SYMM +X,-Y,-Z
SYMM +X,+Z,-Y
SYMM +Z,+Y,-X
SYMM -X,+Y,-Z
SYMM -Z,+Y,+X
SYMM +Z,+X,+Y
SYMM +Y,+Z,+X
SYMM -Y,-Z,+X
SYMM +Z,-X,-Y
SYMM -Y,+Z,-X
SYMM -Z,-X,+Y
SYMM -Z,+X,-Y
SYMM +Y,-Z,-X
SYMM +Y,+X,-Z
SYMM -Y,-X,-Z
SYMM -X,+Z,+Y
SYMM -X,-Z,-Y
SYMM +Z,-Y,+X
SYMM -Z,-Y,-X
SFAC Ag F
UNIT 4 4
L.S. 12 0 0
PLAN  10
TEMP -173
CONF
fmap 2 53
MORE -1
ACTA
REM <olex2.extras>
REM <HklSrc "%.\\MB-SS-056_1.hkl">
REM </olex2.extras>
WGHT    0.000000    0.291400
FVAR       1.13776
AG1   1    0.000000    0.000000    0.000000    10.02083    0.01650    0.01650 =
         0.01650    0.00000    0.00000    0.00000
F1    2    0.500000    0.000000    0.000000    10.02083    0.01993    0.01993 =
         0.01993    0.00000    0.00000    0.00000
HKLF 4
REM
REM wR2 = 0.0203, GooF = S = 1.280, Restrained GooF = 1.280 for all data
REM R1 = 0.0108 for 37 Fo > 4sig(Fo) and 0.0108 for all 37 data
REM 3 parameters refined using 0 restraints
END
WGHT      0.0000      0.2914
REM Highest difference peak  0.585,  deepest hole -0.554,  1-sigma level  0.131
Q1    1   0.0000  0.0000 -0.1254  10.12500  0.05    0.58
Q2    1   0.6872  0.0000  0.0000  10.12500  0.05    0.35
Q3    1   0.3832  0.1168  0.0000  10.25000  0.05    0.34
Q4    1  -0.1048 -0.1048 -0.2331  10.50000  0.05    0.32
Q5    1   0.2996  0.2004 -0.2004  10.16667  0.05    0.26
Q6    1   0.6217  0.1217  0.1217  10.16667  0.05    0.25
Q7    1   0.1198 -0.1932 -0.1199  10.50000  0.05    0.24
Q8    1   0.3581 -0.2500 -0.2500  10.25000  0.05    0.22
Q9    1   0.3040  0.0000  0.1960  10.25000  0.05    0.20
Q10   1   0.2928  0.2072 -0.0667  10.50000  0.05    0.15
;
_shelx_res_checksum     54407
