# Supplementary material for: Crystal structure reinvestigation of silver(I) fluoride, AgF
Source: IUCrdata. 2023 Jan 24;8(Pt 1):x230018. doi: 10.1107/S2414314623000184 (PMC9912324; doi:10.1107/S2414314623000184)
Supplement: Supplementary file 2 [file x-08-x230018-Isup2.hkl]

data_I                                                                          
_shelx_title ' '                                                                
_shelx_refln_list_code          4                                               
_shelx_F_calc_maximum      162.64                                               
_exptl_crystal_F_000       224.00                                               
_reflns_d_resolution_high  0.5402                                               
                                                                                
loop_                                                                           
 _space_group_symop_operation_xyz                                               
 'x, y, z'                                                                      
 '-y, x, z'                                                                     
 '-x, -y, z'                                                                    
 'y, -x, z'                                                                     
 'x, -z, y'                                                                     
 'x, -y, -z'                                                                    
 'x, z, -y'                                                                     
 'z, y, -x'                                                                     
 '-x, y, -z'                                                                    
 '-z, y, x'                                                                     
 'z, x, y'                                                                      
 'y, z, x'                                                                      
 '-y, -z, x'                                                                    
 'z, -x, -y'                                                                    
 '-y, z, -x'                                                                    
 '-z, -x, y'                                                                    
 '-z, x, -y'                                                                    
 'y, -z, -x'                                                                    
 'y, x, -z'                                                                     
 '-y, -x, -z'                                                                   
 '-x, z, y'                                                                     
 '-x, -z, -y'                                                                   
 'z, -y, x'                                                                     
 '-z, -y, -x'                                                                   
 'x, y+1/2, z+1/2'                                                              
 '-y, x+1/2, z+1/2'                                                             
 '-x, -y+1/2, z+1/2'                                                            
 'y, -x+1/2, z+1/2'                                                             
 'x, -z+1/2, y+1/2'                                                             
 'x, -y+1/2, -z+1/2'                                                            
 'x, z+1/2, -y+1/2'                                                             
 'z, y+1/2, -x+1/2'                                                             
 '-x, y+1/2, -z+1/2'                                                            
 '-z, y+1/2, x+1/2'                                                             
 'z, x+1/2, y+1/2'                                                              
 'y, z+1/2, x+1/2'                                                              
 '-y, -z+1/2, x+1/2'                                                            
 'z, -x+1/2, -y+1/2'                                                            
 '-y, z+1/2, -x+1/2'                                                            
 '-z, -x+1/2, y+1/2'                                                            
 '-z, x+1/2, -y+1/2'                                                            
 'y, -z+1/2, -x+1/2'                                                            
 'y, x+1/2, -z+1/2'                                                             
 '-y, -x+1/2, -z+1/2'                                                           
 '-x, z+1/2, y+1/2'                                                             
 '-x, -z+1/2, -y+1/2'                                                           
 'z, -y+1/2, x+1/2'                                                             
 '-z, -y+1/2, -x+1/2'                                                           
 'x+1/2, y, z+1/2'                                                              
 '-y+1/2, x, z+1/2'                                                             
 '-x+1/2, -y, z+1/2'                                                            
 'y+1/2, -x, z+1/2'                                                             
 'x+1/2, -z, y+1/2'                                                             
 'x+1/2, -y, -z+1/2'                                                            
 'x+1/2, z, -y+1/2'                                                             
 'z+1/2, y, -x+1/2'                                                             
 '-x+1/2, y, -z+1/2'                                                            
 '-z+1/2, y, x+1/2'                                                             
 'z+1/2, x, y+1/2'                                                              
 'y+1/2, z, x+1/2'                                                              
 '-y+1/2, -z, x+1/2'                                                            
 'z+1/2, -x, -y+1/2'                                                            
 '-y+1/2, z, -x+1/2'                                                            
 '-z+1/2, -x, y+1/2'                                                            
 '-z+1/2, x, -y+1/2'                                                            
 'y+1/2, -z, -x+1/2'                                                            
 'y+1/2, x, -z+1/2'                                                             
 '-y+1/2, -x, -z+1/2'                                                           
 '-x+1/2, z, y+1/2'                                                             
 '-x+1/2, -z, -y+1/2'                                                           
 'z+1/2, -y, x+1/2'                                                             
 '-z+1/2, -y, -x+1/2'                                                           
 'x+1/2, y+1/2, z'                                                              
 '-y+1/2, x+1/2, z'                                                             
 '-x+1/2, -y+1/2, z'                                                            
 'y+1/2, -x+1/2, z'                                                             
 'x+1/2, -z+1/2, y'                                                             
 'x+1/2, -y+1/2, -z'                                                            
 'x+1/2, z+1/2, -y'                                                             
 'z+1/2, y+1/2, -x'                                                             
 '-x+1/2, y+1/2, -z'                                                            
 '-z+1/2, y+1/2, x'                                                             
 'z+1/2, x+1/2, y'                                                              
 'y+1/2, z+1/2, x'                                                              
 '-y+1/2, -z+1/2, x'                                                            
 'z+1/2, -x+1/2, -y'                                                            
 '-y+1/2, z+1/2, -x'                                                            
 '-z+1/2, -x+1/2, y'                                                            
 '-z+1/2, x+1/2, -y'                                                            
 'y+1/2, -z+1/2, -x'                                                            
 'y+1/2, x+1/2, -z'                                                             
 '-y+1/2, -x+1/2, -z'                                                           
 '-x+1/2, z+1/2, y'                                                             
 '-x+1/2, -z+1/2, -y'                                                           
 'z+1/2, -y+1/2, x'                                                             
 '-z+1/2, -y+1/2, -x'                                                           
 '-x, -y, -z'                                                                   
 'y, -x, -z'                                                                    
 'x, y, -z'                                                                     
 '-y, x, -z'                                                                    
 '-x, z, -y'                                                                    
 '-x, y, z'                                                                     
 '-x, -z, y'                                                                    
 '-z, -y, x'                                                                    
 'x, -y, z'                                                                     
 'z, -y, -x'                                                                    
 '-z, -x, -y'                                                                   
 '-y, -z, -x'                                                                   
 'y, z, -x'                                                                     
 '-z, x, y'                                                                     
 'y, -z, x'                                                                     
 'z, x, -y'                                                                     
 'z, -x, y'                                                                     
 '-y, z, x'                                                                     
 '-y, -x, z'                                                                    
 'y, x, z'                                                                      
 'x, -z, -y'                                                                    
 'x, z, y'                                                                      
 '-z, y, -x'                                                                    
 'z, y, x'                                                                      
 '-x, -y+1/2, -z+1/2'                                                           
 'y, -x+1/2, -z+1/2'                                                            
 'x, y+1/2, -z+1/2'                                                             
 '-y, x+1/2, -z+1/2'                                                            
 '-x, z+1/2, -y+1/2'                                                            
 '-x, y+1/2, z+1/2'                                                             
 '-x, -z+1/2, y+1/2'                                                            
 '-z, -y+1/2, x+1/2'                                                            
 'x, -y+1/2, z+1/2'                                                             
 'z, -y+1/2, -x+1/2'                                                            
 '-z, -x+1/2, -y+1/2'                                                           
 '-y, -z+1/2, -x+1/2'                                                           
 'y, z+1/2, -x+1/2'                                                             
 '-z, x+1/2, y+1/2'                                                             
 'y, -z+1/2, x+1/2'                                                             
 'z, x+1/2, -y+1/2'                                                             
 'z, -x+1/2, y+1/2'                                                             
 '-y, z+1/2, x+1/2'                                                             
 '-y, -x+1/2, z+1/2'                                                            
 'y, x+1/2, z+1/2'                                                              
 'x, -z+1/2, -y+1/2'                                                            
 'x, z+1/2, y+1/2'                                                              
 '-z, y+1/2, -x+1/2'                                                            
 'z, y+1/2, x+1/2'                                                              
 '-x+1/2, -y, -z+1/2'                                                           
 'y+1/2, -x, -z+1/2'                                                            
 'x+1/2, y, -z+1/2'                                                             
 '-y+1/2, x, -z+1/2'                                                            
 '-x+1/2, z, -y+1/2'                                                            
 '-x+1/2, y, z+1/2'                                                             
 '-x+1/2, -z, y+1/2'                                                            
 '-z+1/2, -y, x+1/2'                                                            
 'x+1/2, -y, z+1/2'                                                             
 'z+1/2, -y, -x+1/2'                                                            
 '-z+1/2, -x, -y+1/2'                                                           
 '-y+1/2, -z, -x+1/2'                                                           
 'y+1/2, z, -x+1/2'                                                             
 '-z+1/2, x, y+1/2'                                                             
 'y+1/2, -z, x+1/2'                                                             
 'z+1/2, x, -y+1/2'                                                             
 'z+1/2, -x, y+1/2'                                                             
 '-y+1/2, z, x+1/2'                                                             
 '-y+1/2, -x, z+1/2'                                                            
 'y+1/2, x, z+1/2'                                                              
 'x+1/2, -z, -y+1/2'                                                            
 'x+1/2, z, y+1/2'                                                              
 '-z+1/2, y, -x+1/2'                                                            
 'z+1/2, y, x+1/2'                                                              
 '-x+1/2, -y+1/2, -z'                                                           
 'y+1/2, -x+1/2, -z'                                                            
 'x+1/2, y+1/2, -z'                                                             
 '-y+1/2, x+1/2, -z'                                                            
 '-x+1/2, z+1/2, -y'                                                            
 '-x+1/2, y+1/2, z'                                                             
 '-x+1/2, -z+1/2, y'                                                            
 '-z+1/2, -y+1/2, x'                                                            
 'x+1/2, -y+1/2, z'                                                             
 'z+1/2, -y+1/2, -x'                                                            
 '-z+1/2, -x+1/2, -y'                                                           
 '-y+1/2, -z+1/2, -x'                                                           
 'y+1/2, z+1/2, -x'                                                             
 '-z+1/2, x+1/2, y'                                                             
 'y+1/2, -z+1/2, x'                                                             
 'z+1/2, x+1/2, -y'                                                             
 'z+1/2, -x+1/2, y'                                                             
 '-y+1/2, z+1/2, x'                                                             
 '-y+1/2, -x+1/2, z'                                                            
 'y+1/2, x+1/2, z'                                                              
 'x+1/2, -z+1/2, -y'                                                            
 'x+1/2, z+1/2, y'                                                              
 '-z+1/2, y+1/2, -x'                                                            
 'z+1/2, y+1/2, x'                                                              
                                                                                
_cell_length_a     4.9217                                                       
_cell_length_b     4.9217                                                       
_cell_length_c     4.9217                                                       
_cell_angle_alpha  90.000                                                       
_cell_angle_beta   90.000                                                       
_cell_angle_gamma  90.000                                                       
                                                                                
_shelx_F_squared_multiplier     1.000                                           
                                                                                
loop_                                                                           
 _refln_index_h                                                                 
 _refln_index_k                                                                 
 _refln_index_l                                                                 
 _refln_F_squared_calc                                                          
 _refln_F_squared_meas                                                          
 _refln_F_squared_sigma                                                         
 _refln_observed_status                                                         
   1   1   1      14081.92      13961.29       152.75 o                         
   0   0   2      26450.72      26333.03       165.27 o                         
   0   2   2      17272.03      17500.61       109.82 o                         
   2   2   2      12142.34      12266.12       148.69 o                         
   1   1   3       7142.52       7249.71        45.10 o                         
   1   3   3       4335.88       4349.35        44.28 o                         
   3   3   3       2863.86       2821.44        51.71 o                         
   0   0   4       8962.83       8984.38        90.79 o                         
   0   2   4       6851.61       6813.60        57.91 o                         
   2   2   4       5377.96       5318.44        49.71 o                         
   0   4   4       3507.33       3410.17        70.95 o                         
   2   4   4       2891.07       2797.64        33.75 o                         
   4   4   4       1703.15       1717.87        34.91 o                         
   1   1   5       2863.86       2859.35        25.27 o                         
   1   3   5       1987.28       1965.73        16.84 o                         
   3   3   5       1420.60       1366.76        21.56 o                         
   1   5   5       1033.48        936.34        25.95 o                         
   3   5   5        759.53        748.11        21.41 o                         
   5   5   5        416.56        418.54        41.95 o                         
   0   0   6       2891.08       2917.12        75.00 o                         
   0   2   6       2406.50       2416.21        29.20 o                         
   2   2   6       2018.50       1982.00        32.24 o                         
   0   4   6       1443.78       1408.42        33.97 o                         
   2   4   6       1228.37       1205.61        20.57 o                         
   4   4   6        767.91        813.65        18.56 o                         
   0   6   6        658.86        755.68        43.79 o                         
   2   6   6        565.96        559.36        32.19 o                         
   1   1   7       1033.48       1048.15        15.99 o                         
   1   3   7        759.53        786.22        11.26 o                         
   3   3   7        561.50        606.34        17.27 o                         
   1   5   7        416.56        443.50        21.16 o                         
   3   5   7        309.73        296.33        31.22 o                         
   0   0   8        896.33       1007.14        51.17 o                         
   0   2   8        767.91        805.52        19.52 o                         
   2   2   8        658.86        667.13        21.71 o                         
   0   4   8        486.65        436.45        56.40 o                         
   1   1   9        309.73        335.17        36.63 o                         
                                                                                
